# Supplementary material for: Mo-LDH-GO Hybrid Catalysts for Indigo Carmine Advanced Oxidation
Source: Materials (Basel). 2023 Apr 11;16(8):3025. doi: 10.3390/ma16083025 (PMC10142217; doi:10.3390/ma16083025)
Supplement: Supplementary file 1 [file materials-16-03025-s001.zip]

Archive with 1 entries (1 files):
- materials-2253989-s001.pdf
